# Supplementary material for: Spatiotemporal Distribution Characteristics and Driving Factors of Phytoplankton in the Mainstream of the Yellow River (Shandong Section)
Source: Microorganisms. 2026 Jun 16;14(6):1351. doi: 10.3390/microorganisms14061351 (PMC13304030; doi:10.3390/microorganisms14061351)
Supplement: Supplementary file 1 [file microorganisms-14-01351-s001.zip]

Archive with 1 entries (1 files):
- microorganisms-4348047-supplementary.pdf
